# Supplementary material for: Attitude and Performance for Online Learning during COVID-19 Pandemic: A Meta-Analytic Evidence
Source: Int J Environ Res Public Health. 2022 Oct 10;19(19):12967. doi: 10.3390/ijerph191912967 (PMC9564387; doi:10.3390/ijerph191912967)
Supplement: Supplementary file 1 [file ijerph-19-12967-s001.zip]

Archive with 1 entries (1 files):
- ijerph-1931045-supplementary.pdf
